# Supplementary material for: Thrombectomy for medium-sized cerebral vessel occlusion: Size does matter
Source: Eur Stroke J. 2026 Jan 1;11(1):23969873251376862. doi: 10.1093/esj/23969873251376862 (PMC12866214; doi:10.1093/esj/23969873251376862)
Supplement: supplementary_files_23969873251376862 [file supplementary_files_23969873251376862.zip]

Archive with 2 entries (2 files):
- sj-docx-1-eso-10.1177_23969873251376862.docx
- sj-jpg-2-eso-10.1177_23969873251376862.jpg
